# Supplementary material for: Improved Parkinsons disease motor score in a single-arm open-label trial of febuxostat and inosine
Source: Medicine (Baltimore). 2020 Aug 28;99(35):e21576. doi: 10.1097/MD.0000000000021576 (PMC7458241; doi:10.1097/MD.0000000000021576)
Supplement: Supplemental Digital Content [file medi-99-e21576-s001.xlsx]

## Sheet: Table S1
Table S1. Tabulation of subjective evaluations by patients (or care-givers) and doctors by adverse event (AE) status.*
	Day 29 Evaluation					Day 57 Evaluation
Doctor	Worsened (-2)	Moderately worsened (-1)	No change (0)	Moderately improved (+1)	Improved (+2)	Worsened (-2)	Moderately worsened (-1)	No change (0)	Moderately improved (+1)	Improved (+2)
No AE	0	0	6	9	0	0	0	8	7	0
Mild AE	0	0	5	3	0	0	0	6	2	0
Moderate AE	0	0	1	1	0	0	0	2	0	0
Severe AE	0	0	1	0	0	0	0	1	0	0
Patient
No AE	0	0	11	4	0	0	0	10	5	0
Mild AE	0	2	5	1	0	0	0	6	2	0
Moderate AE	0	0	2	0	0	0	0	2	0	0
Severe AE	0	0	1	0	0	0	0	1	0	0
*For tabulation, subjects with more than one AE were asssigned the one that was most severe.
