# Supplementary material for: Improved Parkinsons disease motor score in a single-arm open-label trial of febuxostat and inosine
Source: Medicine (Baltimore). 2020 Aug 28;99(35):e21576. doi: 10.1097/MD.0000000000021576 (PMC7458241; doi:10.1097/MD.0000000000021576)
Supplement: Supplemental Digital Content [file medi-99-e21576-s002.xlsx]

## Sheet: Table S2
Table S2. Analysis of subjective evaluations by patients (or care-givers) and doctors by adverse event status#.
	Adverse Event = No				Adverse Event = Yes&
Assessor	n	mean	sd	t-test P&	n	mean	sd	t-test P&	Between groups P-value*
Patient
Day 29	15	0.266667	0.457738	0.0405686	11	-0.0909091	0.53936	0.588449	0.0947643
Day 57	15	0.333333	0.48795	0.0191876	11	0.181818	0.40452	0.16689	0.41791
Doctor
Day 29	15	0.6	0.507093	0.000426376	11	0.363636	0.504525	0.037929	0.255201
Day 57	15	0.466667	0.516398	0.00353521	11	0.181818	0.40452	0.16689	0.147737
#Subjects split into groups with no AEs and those with any AEs (mild, moderate, or severe) &Analysis from a one-sample t-test for the difference between zero (the null hypothesis) and the sample mean with n-1 degrees of freedom. *Two-sided Wilcoxon test for differences between AE Yes and No groups
